# Supplementary material for: Preliminary study on the inhibitory effect of seaweed Gracilaria verrucosa extract on biofilm formation of Candida albicans cultured from the saliva of a smoker
Source: F1000Res. 2018 Sep 18;7:684. Originally published 2018 May 31. [Version 3] doi: 10.12688/f1000research.14879.3 (PMC6107980; doi:10.12688/f1000research.14879.3)
Supplement: The raw data of the Triplo anti-Biofilm seaweed to C. albicans for 24, 48 and 72 h at a wavelength 620 nm [file f1000research-7-17646-s0000.tgz]

Archive with 1 entries (1 files):
- d31bc176-ad61-44bb-94e9-e9bfe1e00734_Raw_Data.docx
